# Supplementary material for: Temporal Effects of a Begomovirus Infection and Host Plant Resistance on the Preference and Development of an Insect Vector, Bemisia tabaci, and Implications for Epidemics
Source: PLoS One. 2015 Nov 3;10(11):e0142114. doi: 10.1371/journal.pone.0142114 (PMC4631503; doi:10.1371/journal.pone.0142114)
Supplement: S1 File — (XLS) [file pone.0142114.s001.xls]

## Sheet: 3 weeks
Time	Rep	Name	Sample	CopiesPerNg
3	1	Amelia	1	2.46126e+07
3	1	Amelia	2	3.32392e+07
3	1	Amelia	3	2.77236e+07
3	1	Amelia	4	2.62805e+07
3	1	Amelia	5	1.6012e+07
3	1	Amelia	6	4.7973e+07
3	1	Florida 47	1	3.05419e+07
3	1	Florida 47	2	1.68782e+07
3	1	Florida 47	3	2.07888e+07
3	1	Florida 47	4	2.36353e+07
3	1	Florida 47	5	3.08931e+07
3	1	Florida 47	6	3.03314e+07
3	1	Inbar	1	376200
3	1	Inbar	2	386894
3	1	Inbar	3	909021
3	1	Inbar	4	237.051
3	1	Inbar	5	3.33874e+06
3	1	Inbar	6	9.44068e+06
3	1	Security	1	2.05394e+06
3	1	Security	2	1.12062e+07
3	1	Security	3	9.54386e+06
3	1	Security	4	5.80389e+06
3	1	Security	5	4.77495e+06
3	1	Security	6	2.14953e+06
3	1	Shanty	1	1.08532e+07
3	1	Shanty	2	3.44112e+06
3	1	Shanty	3	6.05539e+06
3	1	Shanty	4	1.05344e+07
3	1	Shanty	5	8.18249e+06
3	1	Shanty	6	8.74093e+06
3	1	Tygress	1	1.17909e+06
3	1	Tygress	2	3.28516e+06
3	1	Tygress	3	4.49914e+06
3	1	Tygress	4	2.2307e+06
3	1	Tygress	5	2.15207e+06
3	1	Tygress	6	2.99647e+06
3	2	Amelia	1	657051
3	2	Amelia	2	2.92237e+06
3	2	Amelia	3	2.56557e+06
3	2	Amelia	4	524486
3	2	Amelia	5	548690
3	2	Amelia	6	677872
3	2	Florida 47	1	2.73551e+06
3	2	Florida 47	2	4.14823e+06
3	2	Florida 47	3	6500000
3	2	Florida 47	4	2.97998e+06
3	2	Florida 47	5	678363
3	2	Florida 47	6	2.45207e+06
3	2	Inbar	1	25755.6
3	2	Inbar	2	4144.62
3	2	Inbar	3	99917.1
3	2	Inbar	4	197071
3	2	Inbar	5	104337
3	2	Inbar	6	160352
3	2	Security	1	204244
3	2	Security	2	232839
3	2	Security	3	73236.5
3	2	Security	4	166291
3	2	Security	5	292188
3	2	Security	6	6774.67
3	2	Shanty	1	283445
3	2	Shanty	2	274272
3	2	Shanty	3	75850.9
3	2	Shanty	4	530233
3	2	Shanty	5	237954
3	2	Shanty	6	484173
3	2	Tygress	1	194194
3	2	Tygress	2	112863
3	2	Tygress	3	111988
3	2	Tygress	4	146708
3	2	Tygress	5	309816
3	2	Tygress	6	45039.1

## Sheet: 6 weeks
Time	Rep	Name	Sample	CopiesPerNg
6	1	Amelia	1	3.07552e+06
6	1	Amelia	2	3.36216e+06
6	1	Amelia	3	4.8188e+06
6	1	Amelia	4	4.0896e+06
6	1	Amelia	5	3.19071e+06
6	1	Amelia	6	4.20238e+06
6	1	Florida 47	1	3.31744e+06
6	1	Florida 47	2	4.00943e+06
6	1	Florida 47	3	3.61244e+06
6	1	Florida 47	4	1.01486e+06
6	1	Florida 47	5	1.56154e+06
6	1	Florida 47	6	5.6341e+06
6	1	Inbar	1	179172
6	1	Inbar	2	101868
6	1	Inbar	3	61792.5
6	1	Inbar	4	115988
6	1	Inbar	5	142016
6	1	Inbar	6	299654
6	1	Security	1	279710
6	1	Security	2	806637
6	1	Security	3	1.7398e+06
6	1	Security	4	278719
6	1	Security	5	289357
6	1	Security	6	225885
6	1	Shanty	1	48171.2
6	1	Shanty	2	38041.8
6	1	Shanty	3	58902.2
6	1	Shanty	4	133880
6	1	Shanty	5	122201
6	1	Shanty	6	83114.3
6	1	Tygress	1	263919
6	1	Tygress	2	184123
6	1	Tygress	3	546569
6	1	Tygress	4	227935
6	1	Tygress	5	395109
6	1	Tygress	6	176720
6	2	Amelia	1	1.40617e+06
6	2	Amelia	2	1391250
6	2	Amelia	3	3.22738e+06
6	2	Amelia	4	2.51559e+06
6	2	Amelia	5	3.29054e+06
6	2	Amelia	6	3.10757e+06
6	2	Florida 47	1	2.09228e+06
6	2	Florida 47	2	2.62204e+06
6	2	Florida 47	3	3.23225e+06
6	2	Florida 47	4	1.12933e+06
6	2	Florida 47	5	794974
6	2	Florida 47	6	1.65207e+06
6	2	Inbar	1	123229
6	2	Inbar	2	176045
6	2	Inbar	3	166161
6	2	Inbar	4	124539
6	2	Inbar	5	71803.3
6	2	Inbar	6	149491
6	2	Security	1	87988.8
6	2	Security	2	141051
6	2	Security	3	397363
6	2	Security	4	107711
6	2	Security	5	36397.1
6	2	Shanty	1	778846
6	2	Shanty	2	12238.5
6	2	Shanty	3	380184
6	2	Shanty	4	329870
6	2	Shanty	5	183976
6	2	Shanty	6	933694
6	2	Tygress	1	422719
6	2	Tygress	2	398261
6	2	Tygress	3	108783
6	2	Tygress	4	65055.8
6	2	Tygress	5	155769
6	2	Tygress	6	45064.4

## Sheet: 12 weeks
Time	Rep	Name	Sample	CopiesPerNg
12	1	Amelia	1	1.16127e+06
12	1	Amelia	2	3.70488e+06
12	1	Amelia	3	1.33363e+06
12	1	Amelia	4	2.249e+06
12	1	Amelia	5	1.23627e+06
12	1	Amelia	6	1.26065e+06
12	1	Florida 47	1	1.94444e+06
12	1	Florida 47	2	498512
12	1	Florida 47	3	559013
12	1	Florida 47	4	357537
12	1	Florida 47	5	615700
12	1	Florida 47	6	683566
12	1	Inbar	1	70074.5
12	1	Inbar	2	108481
12	1	Inbar	3	87153
12	1	Inbar	4	346893
12	1	Inbar	5	394299
12	1	Inbar	6	626354
12	1	Security	1	20660.7
12	1	Security	2	24747
12	1	Security	3	38860.9
12	1	Security	4	14506.5
12	1	Security	5	56442.6
12	1	Security	6	428814
12	1	Shanty	1	90616
12	1	Shanty	2	169536
12	1	Shanty	3	52531.6
12	1	Shanty	4	74923.4
12	1	Shanty	5	113039
12	1	Shanty	6	52334.8
12	1	Tygress	2	138393
12	1	Tygress	3	37674.4
12	1	Tygress	4	301115
12	1	Tygress	5	176984
12	1	Tygress	6	35112.7
12	2	Amelia	1	2.27027e+06
12	2	Amelia	2	1.20393e+07
12	2	Amelia	3	3.65057e+06
12	2	Amelia	4	3.52802e+06
12	2	Amelia	5	7.10811e+06
12	2	Amelia	6	3.12081e+06
12	2	Florida 47	1	3.67362e+06
12	2	Florida 47	2	6.33172e+06
12	2	Florida 47	3	3.46296e+06
12	2	Florida 47	4	2.49161e+06
12	2	Florida 47	5	6.18497e+06
12	2	Florida 47	6	6.43727e+06
12	2	Inbar	1	90037.6
12	2	Inbar	2	223247
12	2	Inbar	3	41197.2
12	2	Inbar	4	410465
12	2	Inbar	5	1.11031e+06
12	2	Inbar	6	31542.5
12	2	Security	1	200986
12	2	Security	2	245068
12	2	Security	3	529004
12	2	Security	4	297214
12	2	Security	5	796488
12	2	Security	6	207164
12	2	Shanty	1	212306
12	2	Shanty	2	437664
12	2	Shanty	3	452411
12	2	Shanty	4	384038
12	2	Shanty	5	1.21744e+06
12	2	Shanty	6	201754
12	2	Tygress	1	258824
12	2	Tygress	2	1.42857e+06
12	2	Tygress	3	208132
12	2	Tygress	4	989288
12	2	Tygress	5	83641.6
12	2	Tygress	6	644960

## Sheet: development
Cultivar	Pant	cage	Total
Inbar	10	1	25
Inbar	10	1	23
Inbar	10	1	20
Inbar	10	1	22
Inbar	10	1	21
Inbar	10	1	19
Inbar	10	2	24
Inbar	10	2	20
Inbar	10	2	22
Inbar	10	2	24
Inbar	10	2	21
Inbar	10	2	27
Inbar	10	3	19
Inbar	10	3	19
Inbar	10	3	19
Inbar	10	3	19
Inbar	10	3	19
Inbar	10	3	19
Florida 47	10	1	21
Florida 47	10	1	21
Florida 47	10	1	20
Florida 47	10	1	21
Florida 47	10	1	20
Florida 47	10	1	20
Florida 47	10	2	21
Florida 47	10	2	27
Florida 47	10	2	20
Florida 47	10	2	23
Florida 47	10	2	23
Florida 47	10	2	27
Florida 47	10	3	20
Florida 47	10	3	21
Florida 47	10	3	19
Florida 47	10	3	19
Florida 47	10	3	19
Florida 47	10	3	19
Tygress	12	1	24
Tygress	12	1	21
Tygress	12	1	23
Tygress	12	1	27
Tygress	12	1	20
Tygress	12	1	26
Tygress	12	2	22
Tygress	12	2	25
Tygress	12	2	25
Tygress	12	2	24
Tygress	12	2	24
Tygress	12	2	23
Tygress	12	3	23
Tygress	12	3	25
Tygress	12	3	21
Tygress	12	3	22
Tygress	12	3	23
Tygress	12	3	24
Security	12	1	18
Security	12	1	19
Security	12	1	19
Security	12	1	18
Security	12	1	19
Security	12	1	19
Security	12	2	20
Security	12	2	19
Security	12	2	20
Security	12	2	20
Security	12	2	19
Security	12	2	19
Security	12	3	19
Security	12	3	19
Security	12	3	21
Security	12	3	21
Security	12	3	20
Security	12	3	21
Shanty	12	1	20
Shanty	12	1	20
Shanty	12	1	20
Shanty	12	1	19
Shanty	12	1	20
Shanty	12	1	20
Shanty	12	2	20
Shanty	12	2	20
Shanty	12	2	19
Shanty	12	2	19
Shanty	12	2	19
Shanty	12	2	22
Shanty	12	3	20
Shanty	12	3	22
Shanty	12	3	21
Shanty	12	3	22
Shanty	12	3	22
Shanty	12	3	21
Amelia	7	2	20
Amelia	7	2	22
Amelia	7	2	24
Amelia	7	2	22
Amelia	7	2	23
Amelia	7	2	24
Amelia	7	3	21
Amelia	7	3	21
Amelia	7	3	22
Amelia	7	3	21
Amelia	7	3	21
Amelia	7	3	21
Tygress	8	1	22
Tygress	8	1	22
Tygress	8	1	22
Tygress	8	1	23
Tygress	8	1	23
Tygress	8	1	23
Tygress	8	2	24
Tygress	8	2	21
Tygress	8	2	24
Tygress	8	2	23
Tygress	8	2	23
Tygress	8	2	24
Tygress	8	3	25
Tygress	8	3	22
Tygress	8	3	25
Tygress	8	3	23
Tygress	8	3	25
Tygress	8	3	23
Inbar	12	1	19
Inbar	12	1	19
Inbar	12	1	19
Inbar	12	1	19
Inbar	12	1	19
Inbar	12	1	19
Inbar	12	2	24
Inbar	12	2	21
Inbar	12	2	21
Inbar	12	2	21
Inbar	12	2	23
Inbar	12	2	22
Inbar	12	3	19
Inbar	12	3	19
Inbar	12	3	18
Inbar	12	3	19
Inbar	12	3	18
Inbar	12	3	19
Shanty	10	1	20
Shanty	10	1	21
Shanty	10	1	19
Shanty	10	1	21
Shanty	10	1	21
Shanty	10	1	21
Shanty	10	2	21
Shanty	10	2	21
Shanty	10	2	21
Shanty	10	2	22
Shanty	10	2	23
Shanty	10	2	23
Shanty	10	3	21
Shanty	10	3	21
Shanty	10	3	20
Shanty	10	3	21
Shanty	10	3	21
Shanty	10	3	20
Amelia	8	1	21
Amelia	8	1	21
Amelia	8	1	21
Amelia	8	1	21
Amelia	8	1	21
Amelia	8	1	21
Amelia	8	2	21
Amelia	8	2	21
Amelia	8	2	21
Amelia	8	2	21
Amelia	8	2	21
Amelia	8	2	21
Amelia	8	3	23
Amelia	8	3	23
Amelia	8	3	24
Amelia	8	3	24
Amelia	8	3	24
Amelia	8	3	22
Security	11	1	20
Security	11	1	23
Security	11	1	20
Security	11	1	20
Security	11	1	23
Security	11	1	22
Security	11	2	22
Security	11	2	23
Security	11	2	20
Security	11	2	22
Security	11	2	22
Security	11	2	22
Security	11	3	20
Security	11	3	20
Security	11	3	20
Security	11	3	22
Security	11	3	22
Security	11	3	20
Security	7	1	25
Security	7	1	19
Security	7	1	20
Security	7	1	21
Security	7	1	21
Security	7	1	22
Security	7	2	22
Security	7	2	23
Security	7	2	24
Security	7	2	22
Security	7	2	25
Security	7	2	23
Security	7	3	20
Security	7	3	24
Security	7	3	21
Security	7	3	19
Security	7	3	20
Security	7	3	21
Shanty	11	1	22
Shanty	11	1	22
Shanty	11	1	21
Shanty	11	1	20
Shanty	11	1	20
Shanty	11	1	22
Shanty	11	2	22
Shanty	11	2	25
Shanty	11	2	22
Shanty	11	2	19
Shanty	11	2	21
Shanty	11	2	23
Shanty	11	3	20
Shanty	11	3	21
Shanty	11	3	19
Shanty	11	3	22
Shanty	11	3	22
Shanty	11	3	20
Inbar	7	1	20
Inbar	7	1	20
Inbar	7	1	26
Inbar	7	1	20
Inbar	7	1	20
Inbar	7	2	20
Inbar	7	2	22
Inbar	7	2	19
Inbar	7	3	21
Inbar	7	3	21
Inbar	7	3	19
Inbar	7	3	20
Inbar	7	3	19
Inbar	7	3	20
Florida 47	7	2	22
Florida 47	7	2	21
Florida 47	7	2	20
Florida 47	7	2	19
Florida 47	7	2	22
Florida 47	7	2	20
Florida 47	7	3	21
Florida 47	7	3	24
Florida 47	7	3	24
Florida 47	7	3	29
Florida 47	7	3	30
Amelia	9	2	24
Amelia	9	2	21
Amelia	9	2	23
Amelia	9	2	23
Amelia	9	2	20
Amelia	9	2	23
Amelia	9	3	30
Amelia	9	3	30
Amelia	9	3	27
Amelia	9	3	30
Amelia	9	3	30
Amelia	9	3	26
Florida 47	12	1	22
Florida 47	12	1	22
Florida 47	12	1	22
Florida 47	12	1	21
Florida 47	12	1	21
Florida 47	12	1	21
Florida 47	12	2	24
Florida 47	12	2	25
Florida 47	12	2	25
Florida 47	12	2	27
Florida 47	12	2	28
Florida 47	12	3	21
Florida 47	12	3	21
Florida 47	12	3	21
Florida 47	12	3	22
Florida 47	12	3	24
Florida 47	12	3	23
Tygress	7	1	26
Tygress	7	1	25
Tygress	7	1	25
Tygress	7	1	27
Tygress	7	1	30
Tygress	7	1	33
Tygress	7	2	29
Tygress	7	2	23
Tygress	7	2	19
Tygress	7	2	23
Tygress	7	2	27
Tygress	7	2	29
Tygress	7	3	23
Tygress	7	3	25
Tygress	7	3	23
Tygress	7	3	25
Tygress	7	3	23
Tygress	7	3	25

## Sheet: 3 weeks w
Time	Rep	Name	Sample	CopiesPerNg
3	1	Amelia	1	310030
3	1	Amelia	2	200470
3	1	Amelia	3	60354
3	1	Florida 47	1	364659
3	1	Florida 47	2	430491
3	1	Florida 47	3	69374.5
3	1	Inbar	1	1162.55
3	1	Inbar	2	7675.11
3	1	Inbar	3	360.59
3	1	Security	1	30489.4
3	1	Security	2	2.3622
3	1	Security	3	663.794
3	1	Shanty	1	2338.67
3	1	Shanty	2	5802.73
3	1	Shanty	3	1463.94
3	1	Tygress	1	9.51691
3	1	Tygress	3	133.952
3	2	Amelia	1	13162.1
3	2	Amelia	2	58808.3
3	2	Amelia	3	2808.96
3	2	Florida 47	1	6293.27
3	2	Florida 47	2	152104
3	2	Florida 47	3	110556
3	2	Inbar	1	119.224
3	2	Inbar	2	9430.63
3	2	Inbar	3	662.836
3	2	Security	1	211.159
3	2	Shanty	1	6679.78
3	2	Shanty	2	4685.28
3	2	Shanty	3	30763.8
3	2	Tygress	1	735.876
3	2	Tygress	2	219.121
3	2	Tygress	3	480.528

## Sheet: 6 weeks w
Time	Rep	Name	Sample	CopiesPerNg
6	1	Amelia	1	191423
6	1	Amelia	2	342806
6	1	Amelia	3	31022.3
6	1	Florida 47	1	63240.4
6	1	Florida 47	2	267863
6	1	Florida 47	3	36826.2
6	1	Inbar	1	209.02
6	1	Inbar	2	100.04
6	1	Inbar	3	130
6	1	Security	1	11559.5
6	1	Security	2	2295.52
6	1	Security	3	2601.01
6	1	Shanty	1	2238.19
6	1	Shanty	2	380.209
6	1	Shanty	3	1624.5
6	1	Tygress	1	4893.1
6	1	Tygress	2	746.846
6	1	Tygress	3	85.913
6	2	Amelia	1	93519.2
6	2	Amelia	2	178362
6	2	Amelia	3	149927
6	2	Florida 47	1	56093.8
6	2	Florida 47	2	164953
6	2	Florida 47	3	123212
6	2	Inbar	1	89.3333
6	2	Inbar	2	89.9002
6	2	Inbar	3	217.072
6	2	Security	1	124.562
6	2	Security	2	126905
6	2	Security	3	400.755
6	2	Shanty	1	2786.83
6	2	Shanty	2	2930.62
6	2	Shanty	3	7996.12
6	2	Tygress	1	551.408
6	2	Tygress	2	164.837
6	2	Tygress	3	13.7555

## Sheet: 12 weeks W
Time	Rep	Name	Sample	CopiesPerNg
12	1	Amelia	1	134129
12	1	Amelia	2	52034.8
12	1	Amelia	3	20068.1
12	1	Florida 47	1	97937.4
12	1	Florida 47	2	16372.3
12	1	Florida 47	3	41509.9
12	1	Inbar	1	2114.43
12	1	Inbar	3	1054.91
12	1	Inbar	2	848.967
12	1	Security	2	16943.3
12	1	Security	3	1366.94
12	1	Security	1	4896.59
12	1	Shanty	1	8138.48
12	1	Shanty	2	1708.03
12	1	Shanty	3	5083.86
12	1	Tygress	1	3517.34
12	1	Tygress	2	864.157
12	1	Tygress	3	423.956
12	2	Amelia	1	15821.3
12	2	Amelia	2	28474.3
12	2	Amelia	3	27409.1
12	2	Florida 47	1	21130
12	2	Florida 47	2	215763
12	2	Inbar	1	446.667
12	2	Inbar	3	700.319
12	2	Inbar	2	414.32
12	2	Security	2	5119.86
12	2	Security	3	6972.47
12	2	Security	1	347.304
12	2	Shanty	1	3190.06
12	2	Shanty	2	3183.57
12	2	Shanty	3	2974.74
12	2	Tygress	2	1856.58
12	2	Tygress	3	5148.34
12	2	Tygress	1	3933.26

## Sheet: choice tests
Whitefly	week	Repetition	Replicate	Cultivar	Rep	Trt	Total
Viruliferous	3	1	1	Florida 47	1	1	55
Viruliferous	3	1	1	Florida 47	1	0	55
Viruliferous	3	1	2	Florida 47	2	1	53
Viruliferous	3	1	2	Florida 47	2	0	53
Viruliferous	3	1	3	Florida 47	3	1	77
Viruliferous	3	1	3	Florida 47	3	0	77
Viruliferous	3	1	4	Florida 47	4	1	69
Viruliferous	3	1	4	Florida 47	4	0	69
Viruliferous	3	1	5	Florida 47	5	1	57
Viruliferous	3	1	5	Florida 47	5	0	57
Viruliferous	3	1	1	Security	1	1	82
Viruliferous	3	1	1	Security	1	0	82
Viruliferous	3	1	2	Security	2	1	77
Viruliferous	3	1	2	Security	2	0	77
Viruliferous	3	1	3	Security	3	1	67
Viruliferous	3	1	3	Security	3	0	67
Viruliferous	3	1	4	Security	4	1	62
Viruliferous	3	1	4	Security	4	0	62
Viruliferous	3	1	5	Security	5	1	71
Viruliferous	3	1	5	Security	5	0	71
Viruliferous	3	2	1	Florida 47	6	1	61
Viruliferous	3	2	1	Florida 47	6	0	61
Viruliferous	3	2	2	Florida 47	7	1	69
Viruliferous	3	2	2	Florida 47	7	0	69
Viruliferous	3	2	3	Florida 47	8	1	83
Viruliferous	3	2	3	Florida 47	8	0	83
Viruliferous	3	2	4	Florida 47	9	1	75
Viruliferous	3	2	4	Florida 47	9	0	75
Viruliferous	3	2	5	Florida 47	10	1	100
Viruliferous	3	2	5	Florida 47	10	0	100
Viruliferous	3	2	1	Security	6	1	69
Viruliferous	3	2	1	Security	6	0	69
Viruliferous	3	2	2	Security	7	1	79
Viruliferous	3	2	2	Security	7	0	79
Viruliferous	3	2	3	Security	8	1	65
Viruliferous	3	2	3	Security	8	0	65
Viruliferous	3	2	4	Security	9	1	60
Viruliferous	3	2	4	Security	9	0	60
Viruliferous	3	2	5	Security	10	1	73
Viruliferous	3	2	5	Security	10	0	73
Viruliferous	3	3	1	Florida 47	11	1	78
Viruliferous	3	3	1	Florida 47	11	0	78
Viruliferous	3	3	2	Florida 47	12	1	63
Viruliferous	3	3	2	Florida 47	12	0	63
Viruliferous	3	3	3	Florida 47	13	1	112
Viruliferous	3	3	3	Florida 47	13	0	112
Viruliferous	3	3	4	Florida 47	14	1	73
Viruliferous	3	3	4	Florida 47	14	0	73
Viruliferous	3	3	5	Florida 47	15	1	64
Viruliferous	3	3	5	Florida 47	15	0	64
Viruliferous	3	3	1	Security	11	1	76
Viruliferous	3	3	1	Security	11	0	76
Viruliferous	3	3	2	Security	12	1	83
Viruliferous	3	3	2	Security	12	0	83
Viruliferous	3	3	3	Security	13	1	67
Viruliferous	3	3	3	Security	13	0	67
Viruliferous	3	3	4	Security	14	1	102
Viruliferous	3	3	4	Security	14	0	102
Viruliferous	3	3	5	Security	15	1	90
Viruliferous	3	3	5	Security	15	0	90
Viruliferous	6	1	1	Florida 47	1	1	47
Viruliferous	6	1	1	Florida 47	1	0	47
Viruliferous	6	1	2	Florida 47	2	1	78
Viruliferous	6	1	2	Florida 47	2	0	78
Viruliferous	6	1	3	Florida 47	3	1	88
Viruliferous	6	1	3	Florida 47	3	0	88
Viruliferous	6	1	4	Florida 47	4	1	58
Viruliferous	6	1	4	Florida 47	4	0	58
Viruliferous	6	1	5	Florida 47	5	1	119
Viruliferous	6	1	5	Florida 47	5	0	119
Viruliferous	6	1	1	Security	1	1	69
Viruliferous	6	1	1	Security	1	0	69
Viruliferous	6	1	2	Security	2	1	101
Viruliferous	6	1	2	Security	2	0	101
Viruliferous	6	1	3	Security	3	1	74
Viruliferous	6	1	3	Security	3	0	74
Viruliferous	6	1	4	Security	4	1	81
Viruliferous	6	1	4	Security	4	0	81
Viruliferous	6	1	5	Security	5	1	94
Viruliferous	6	1	5	Security	5	0	94
Viruliferous	6	2	1	Florida 47	6	1	39
Viruliferous	6	2	1	Florida 47	6	0	39
Viruliferous	6	2	2	Florida 47	7	1	95
Viruliferous	6	2	2	Florida 47	7	0	95
Viruliferous	6	2	3	Florida 47	8	1	96
Viruliferous	6	2	3	Florida 47	8	0	96
Viruliferous	6	2	4	Florida 47	9	1	52
Viruliferous	6	2	4	Florida 47	9	0	52
Viruliferous	6	2	5	Florida 47	10	1	72
Viruliferous	6	2	5	Florida 47	10	0	72
Viruliferous	6	2	1	Security	6	1	79
Viruliferous	6	2	1	Security	6	0	79
Viruliferous	6	2	2	Security	7	1	70
Viruliferous	6	2	2	Security	7	0	70
Viruliferous	6	2	3	Security	8	1	60
Viruliferous	6	2	3	Security	8	0	60
Viruliferous	6	2	4	Security	9	1	69
Viruliferous	6	2	4	Security	9	0	69
Viruliferous	6	2	5	Security	10	1	70
Viruliferous	6	2	5	Security	10	0	70
Viruliferous	6	3	1	Florida 47	11	1	19
Viruliferous	6	3	1	Florida 47	11	0	19
Viruliferous	6	3	2	Florida 47	12	1	70
Viruliferous	6	3	2	Florida 47	12	0	70
Viruliferous	6	3	3	Florida 47	13	1	79
Viruliferous	6	3	3	Florida 47	13	0	79
Viruliferous	6	3	4	Florida 47	14	1	71
Viruliferous	6	3	4	Florida 47	14	0	71
Viruliferous	6	3	5	Florida 47	15	1	104
Viruliferous	6	3	5	Florida 47	15	0	104
Viruliferous	6	3	1	Security	11	1	64
Viruliferous	6	3	1	Security	11	0	64
Viruliferous	6	3	2	Security	12	1	80
Viruliferous	6	3	2	Security	12	0	80
Viruliferous	6	3	3	Security	13	1	59
Viruliferous	6	3	3	Security	13	0	59
Viruliferous	6	3	4	Security	14	1	82
Viruliferous	6	3	4	Security	14	0	82
Viruliferous	6	3	5	Security	15	1	72
Viruliferous	6	3	5	Security	15	0	72
Viruliferous	12	1	1	Florida 47	1	1	71
Viruliferous	12	1	1	Florida 47	1	0	71
Viruliferous	12	1	2	Florida 47	2	1	54
Viruliferous	12	1	2	Florida 47	2	0	54
Viruliferous	12	1	3	Florida 47	3	1	46
Viruliferous	12	1	3	Florida 47	3	0	46
Viruliferous	12	1	4	Florida 47	4	1	60
Viruliferous	12	1	4	Florida 47	4	0	60
Viruliferous	12	1	5	Florida 47	5	1	39
Viruliferous	12	1	5	Florida 47	5	0	39
Viruliferous	12	1	1	Security	1	1	50
Viruliferous	12	1	1	Security	1	0	50
Viruliferous	12	1	2	Security	2	1	57
Viruliferous	12	1	2	Security	2	0	57
Viruliferous	12	1	3	Security	3	1	76
Viruliferous	12	1	3	Security	3	0	76
Viruliferous	12	1	4	Security	4	1	53
Viruliferous	12	1	4	Security	4	0	53
Viruliferous	12	1	5	Security	5	1	63
Viruliferous	12	1	5	Security	5	0	63
Viruliferous	12	2	1	Florida 47	6	1	48
Viruliferous	12	2	1	Florida 47	6	0	48
Viruliferous	12	2	2	Florida 47	7	1	56
Viruliferous	12	2	2	Florida 47	7	0	56
Viruliferous	12	2	3	Florida 47	8	1	70
Viruliferous	12	2	3	Florida 47	8	0	70
Viruliferous	12	2	4	Florida 47	9	1	61
Viruliferous	12	2	4	Florida 47	9	0	61
Viruliferous	12	2	5	Florida 47	10	1	41
Viruliferous	12	2	5	Florida 47	10	0	41
Viruliferous	12	2	1	Security	6	1	66
Viruliferous	12	2	1	Security	6	0	66
Viruliferous	12	2	2	Security	7	1	64
Viruliferous	12	2	2	Security	7	0	64
Viruliferous	12	2	3	Security	8	1	43
Viruliferous	12	2	3	Security	8	0	43
Viruliferous	12	2	4	Security	9	1	62
Viruliferous	12	2	4	Security	9	0	62
Viruliferous	12	2	5	Security	10	1	67
Viruliferous	12	2	5	Security	10	0	67
Viruliferous	12	3	1	Florida 47	11	1	57
Viruliferous	12	3	1	Florida 47	11	0	57
Viruliferous	12	3	2	Florida 47	12	1	50
Viruliferous	12	3	2	Florida 47	12	0	50
Viruliferous	12	3	3	Florida 47	13	1	49
Viruliferous	12	3	3	Florida 47	13	0	49
Viruliferous	12	3	4	Florida 47	14	1	43
Viruliferous	12	3	4	Florida 47	14	0	43
Viruliferous	12	3	5	Florida 47	15	1	39
Viruliferous	12	3	5	Florida 47	15	0	39
Viruliferous	12	3	1	Security	11	1	48
Viruliferous	12	3	1	Security	11	0	48
Viruliferous	12	3	2	Security	12	1	42
Viruliferous	12	3	2	Security	12	0	42
Viruliferous	12	3	3	Security	13	1	48
Viruliferous	12	3	3	Security	13	0	48
Viruliferous	12	3	4	Security	14	1	54
Viruliferous	12	3	4	Security	14	0	54
Viruliferous	12	3	5	Security	15	1	53
Viruliferous	12	3	5	Security	15	0	53
Non-Viruliferous	3	1	1	Florida 47	1	1	66
Non-Viruliferous	3	1	1	Florida 47	1	0	66
Non-Viruliferous	3	1	2	Florida 47	2	1	72
Non-Viruliferous	3	1	2	Florida 47	2	0	72
Non-Viruliferous	3	1	3	Florida 47	3	1	71
Non-Viruliferous	3	1	3	Florida 47	3	0	71
Non-Viruliferous	3	1	4	Florida 47	4	1	64
Non-Viruliferous	3	1	4	Florida 47	4	0	64
Non-Viruliferous	3	1	5	Florida 47	5	1	82
Non-Viruliferous	3	1	5	Florida 47	5	0	82
Non-Viruliferous	3	1	1	Security	1	1	57
Non-Viruliferous	3	1	1	Security	1	0	57
Non-Viruliferous	3	1	2	Security	2	1	45
Non-Viruliferous	3	1	2	Security	2	0	45
Non-Viruliferous	3	1	3	Security	3	1	37
Non-Viruliferous	3	1	3	Security	3	0	37
Non-Viruliferous	3	1	4	Security	4	1	57
Non-Viruliferous	3	1	4	Security	4	0	57
Non-Viruliferous	3	1	5	Security	5	1	59
Non-Viruliferous	3	1	5	Security	5	0	59
Non-Viruliferous	3	2	1	Florida 47	6	1	79
Non-Viruliferous	3	2	1	Florida 47	6	0	79
Non-Viruliferous	3	2	2	Florida 47	7	1	59
Non-Viruliferous	3	2	2	Florida 47	7	0	59
Non-Viruliferous	3	2	3	Florida 47	8	1	61
Non-Viruliferous	3	2	3	Florida 47	8	0	61
Non-Viruliferous	3	2	4	Florida 47	9	1	39
Non-Viruliferous	3	2	4	Florida 47	9	0	39
Non-Viruliferous	3	2	5	Florida 47	10	1	60
Non-Viruliferous	3	2	5	Florida 47	10	0	60
Non-Viruliferous	3	2	1	Security	6	1	66
Non-Viruliferous	3	2	1	Security	6	0	66
Non-Viruliferous	3	2	2	Security	7	1	68
Non-Viruliferous	3	2	2	Security	7	0	68
Non-Viruliferous	3	2	3	Security	8	1	55
Non-Viruliferous	3	2	3	Security	8	0	55
Non-Viruliferous	3	2	4	Security	9	1	70
Non-Viruliferous	3	2	4	Security	9	0	70
Non-Viruliferous	3	2	5	Security	10	1	57
Non-Viruliferous	3	2	5	Security	10	0	57
Non-Viruliferous	3	3	1	Florida 47	11	1	54
Non-Viruliferous	3	3	1	Florida 47	11	0	54
Non-Viruliferous	3	3	2	Florida 47	12	1	54
Non-Viruliferous	3	3	2	Florida 47	12	0	54
Non-Viruliferous	3	3	3	Florida 47	13	1	44
Non-Viruliferous	3	3	3	Florida 47	13	0	44
Non-Viruliferous	3	3	4	Florida 47	14	1	61
Non-Viruliferous	3	3	4	Florida 47	14	0	61
Non-Viruliferous	3	3	5	Florida 47	15	1	56
Non-Viruliferous	3	3	5	Florida 47	15	0	56
Non-Viruliferous	3	3	1	Security	11	1	55
Non-Viruliferous	3	3	1	Security	11	0	55
Non-Viruliferous	3	3	2	Security	12	1	59
Non-Viruliferous	3	3	2	Security	12	0	59
Non-Viruliferous	3	3	3	Security	13	1	54
Non-Viruliferous	3	3	3	Security	13	0	54
Non-Viruliferous	3	3	4	Security	14	1	81
Non-Viruliferous	3	3	4	Security	14	0	81
Non-Viruliferous	3	3	5	Security	15	1	70
Non-Viruliferous	3	3	5	Security	15	0	70
Non-Viruliferous	6	1	1	Florida 47	1	1	75
Non-Viruliferous	6	1	1	Florida 47	1	0	75
Non-Viruliferous	6	1	2	Florida 47	2	1	86
Non-Viruliferous	6	1	2	Florida 47	2	0	86
Non-Viruliferous	6	1	3	Florida 47	3	1	46
Non-Viruliferous	6	1	3	Florida 47	3	0	46
Non-Viruliferous	6	1	4	Florida 47	4	1	56
Non-Viruliferous	6	1	4	Florida 47	4	0	56
Non-Viruliferous	6	1	5	Florida 47	5	1	74
Non-Viruliferous	6	1	5	Florida 47	5	0	74
Non-Viruliferous	6	1	1	Security	1	1	69
Non-Viruliferous	6	1	1	Security	1	0	69
Non-Viruliferous	6	1	2	Security	2	1	61
Non-Viruliferous	6	1	2	Security	2	0	61
Non-Viruliferous	6	1	3	Security	3	1	99
Non-Viruliferous	6	1	3	Security	3	0	99
Non-Viruliferous	6	1	4	Security	4	1	63
Non-Viruliferous	6	1	4	Security	4	0	63
Non-Viruliferous	6	1	5	Security	5	1	97
Non-Viruliferous	6	1	5	Security	5	0	97
Non-Viruliferous	6	2	1	Florida 47	6	1	81
Non-Viruliferous	6	2	1	Florida 47	6	0	81
Non-Viruliferous	6	2	2	Florida 47	7	1	111
Non-Viruliferous	6	2	2	Florida 47	7	0	111
Non-Viruliferous	6	2	3	Florida 47	8	1	61
Non-Viruliferous	6	2	3	Florida 47	8	0	61
Non-Viruliferous	6	2	4	Florida 47	9	1	101
Non-Viruliferous	6	2	4	Florida 47	9	0	101
Non-Viruliferous	6	2	5	Florida 47	10	1	122
Non-Viruliferous	6	2	5	Florida 47	10	0	122
Non-Viruliferous	6	2	1	Security	6	1	104
Non-Viruliferous	6	2	1	Security	6	0	104
Non-Viruliferous	6	2	2	Security	7	1	86
Non-Viruliferous	6	2	2	Security	7	0	86
Non-Viruliferous	6	2	3	Security	8	1	118
Non-Viruliferous	6	2	3	Security	8	0	118
Non-Viruliferous	6	2	4	Security	9	1	128
Non-Viruliferous	6	2	4	Security	9	0	128
Non-Viruliferous	6	2	5	Security	10	1	81
Non-Viruliferous	6	2	5	Security	10	0	81
Non-Viruliferous	6	3	1	Florida 47	11	1	82
Non-Viruliferous	6	3	1	Florida 47	11	0	82
Non-Viruliferous	6	3	2	Florida 47	12	1	110
Non-Viruliferous	6	3	2	Florida 47	12	0	110
Non-Viruliferous	6	3	3	Florida 47	13	1	85
Non-Viruliferous	6	3	3	Florida 47	13	0	85
Non-Viruliferous	6	3	4	Florida 47	14	1	61
Non-Viruliferous	6	3	4	Florida 47	14	0	61
Non-Viruliferous	6	3	5	Florida 47	15	1	90
Non-Viruliferous	6	3	5	Florida 47	15	0	90
Non-Viruliferous	6	3	1	Security	11	1	71
Non-Viruliferous	6	3	1	Security	11	0	71
Non-Viruliferous	6	3	2	Security	12	1	101
Non-Viruliferous	6	3	2	Security	12	0	101
Non-Viruliferous	6	3	3	Security	13	1	85
Non-Viruliferous	6	3	3	Security	13	0	85
Non-Viruliferous	6	3	4	Security	14	1	81
Non-Viruliferous	6	3	4	Security	14	0	81
Non-Viruliferous	6	3	5	Security	15	1	83
Non-Viruliferous	6	3	5	Security	15	0	83
Non-Viruliferous	12	1	1	Florida 47	1	1	73
Non-Viruliferous	12	1	1	Florida 47	1	0	73
Non-Viruliferous	12	1	2	Florida 47	2	1	94
Non-Viruliferous	12	1	2	Florida 47	2	0	94
Non-Viruliferous	12	1	3	Florida 47	3	1	63
Non-Viruliferous	12	1	3	Florida 47	3	0	63
Non-Viruliferous	12	1	4	Florida 47	4	1	86
Non-Viruliferous	12	1	4	Florida 47	4	0	86
Non-Viruliferous	12	1	5	Florida 47	5	1	59
Non-Viruliferous	12	1	5	Florida 47	5	0	59
Non-Viruliferous	12	1	1	Security	1	1	138
Non-Viruliferous	12	1	1	Security	1	0	138
Non-Viruliferous	12	1	2	Security	2	1	102
Non-Viruliferous	12	1	2	Security	2	0	102
Non-Viruliferous	12	1	3	Security	3	1	133
Non-Viruliferous	12	1	3	Security	3	0	133
Non-Viruliferous	12	1	4	Security	4	1	94
Non-Viruliferous	12	1	4	Security	4	0	94
Non-Viruliferous	12	1	5	Security	5	1	97
Non-Viruliferous	12	1	5	Security	5	0	97
Non-Viruliferous	12	2	1	Florida 47	6	1	86
Non-Viruliferous	12	2	1	Florida 47	6	0	86
Non-Viruliferous	12	2	2	Florida 47	7	1	104
Non-Viruliferous	12	2	2	Florida 47	7	0	104
Non-Viruliferous	12	2	3	Florida 47	8	1	78
Non-Viruliferous	12	2	3	Florida 47	8	0	78
Non-Viruliferous	12	2	4	Florida 47	9	1	66
Non-Viruliferous	12	2	4	Florida 47	9	0	66
Non-Viruliferous	12	2	5	Florida 47	10	1	83
Non-Viruliferous	12	2	5	Florida 47	10	0	83
Non-Viruliferous	12	2	1	Security	6	1	89
Non-Viruliferous	12	2	1	Security	6	0	89
Non-Viruliferous	12	2	2	Security	7	1	97
Non-Viruliferous	12	2	2	Security	7	0	97
Non-Viruliferous	12	2	3	Security	8	1	73
Non-Viruliferous	12	2	3	Security	8	0	73
Non-Viruliferous	12	2	4	Security	9	1	100
Non-Viruliferous	12	2	4	Security	9	0	100
Non-Viruliferous	12	2	5	Security	10	1	103
Non-Viruliferous	12	2	5	Security	10	0	103
Non-Viruliferous	12	3	1	Florida 47	11	1	70
Non-Viruliferous	12	3	1	Florida 47	11	0	70
Non-Viruliferous	12	3	2	Florida 47	12	1	107
Non-Viruliferous	12	3	2	Florida 47	12	0	107
Non-Viruliferous	12	3	3	Florida 47	13	1	117
Non-Viruliferous	12	3	3	Florida 47	13	0	117
Non-Viruliferous	12	3	4	Florida 47	14	1	91
Non-Viruliferous	12	3	4	Florida 47	14	0	91
Non-Viruliferous	12	3	5	Florida 47	15	1	90
Non-Viruliferous	12	3	5	Florida 47	15	0	90
Non-Viruliferous	12	3	1	Security	11	1	121
Non-Viruliferous	12	3	1	Security	11	0	121
Non-Viruliferous	12	3	2	Security	12	1	81
Non-Viruliferous	12	3	2	Security	12	0	81
Non-Viruliferous	12	3	3	Security	13	1	89
Non-Viruliferous	12	3	3	Security	13	0	89
Non-Viruliferous	12	3	4	Security	14	1	101
Non-Viruliferous	12	3	4	Security	14	0	101
Non-Viruliferous	12	3	5	Security	15	1	100
Non-Viruliferous	12	3	5	Security	15	0	100
